# Supplementary material for: ClPIF3-ClHY5 Module Regulates ClPSY1 to Promote Watermelon Fruit Lycopene Accumulation Earlier under Supplementary Red Lighting
Source: Int J Mol Sci. 2022 Apr 8;23(8):4145. doi: 10.3390/ijms23084145 (PMC9024441; doi:10.3390/ijms23084145)
Supplement: Supplementary file 1 [file ijms-23-04145-s001.zip]

Archive with 5 entries (5 files):
- Figure S1.tif
- Figure S2.tif
- Figure S3.png
- Figure S4.pdf
- Supplementary Table.xlsx
