# Supplementary material for: ClPIF3-ClHY5 Module Regulates ClPSY1 to Promote Watermelon Fruit Lycopene Accumulation Earlier under Supplementary Red Lighting
Source: Int J Mol Sci. 2022 Apr 8;23(8):4145. doi: 10.3390/ijms23084145 (PMC9024441; doi:10.3390/ijms23084145)
Supplement: Supplementary file 1 [file ijms-23-04145-s001.zip › Supplementary Table.xlsx]

## Sheet: Sheet1
	Table S1. Sequences of primers used in this work
	Gene ID	Primer name	sequence (5' - 3')	Primers application
	Cla020175	ClACTIN F	AGAACGGCTTGTGGTCATTC	qRT-PCR
		ClACTIN R	GAGGCCAACACTTCATCCAT	control gene
	Cla009122	ClPSY1 F	CCCAAATTCCCGATTCTTCCAGATTCT	qRT-PCR
		ClPSY1 R	ACAGAGCCATATCCACCTTCACAGA
	Cla005425	ClPSY2 F	AAGGGTCTATGAAGTTGTGCTGAAG	qRT-PCR
		ClPSY2 R	AAGCATTAGGTCCATCCACGAG
	Cla010898	ClPDS F	GTGTTGGCTCGGTCGCTTGT	qRT-PCR
		ClPDS R	GAGAGTGGTAGTTGTAGTGGCAGATT
	Cla003751	ClZDS F	CGCTGTATGCTTACTATCTTCTCGTTGT	qRT-PCR
		ClZDS R	CCTCTGTCCGTGATATACTTCCTTATGG
	Cla017593	ClCRTISO F	CTTCTTCGGCTACTCGGTTGGTT	qRT-PCR
		ClCRTISO R	ACTATTGCGGCACGACGGATAT
	Cla005011	ClLCYB F	GAGCATTGAAGAGGATGAGCATTGTG	qRT-PCR
		ClLCYB R	CGCTGCTAGAGTTCTTGCTACCATAT
	Cla009779	ClNCED1 F	CTGCTTCCCTCGCCTTAG	qRT-PCR
		ClNCED1 R	CTTCTTCCACTAGCGAGACCATCCT
	Cla97C08G156620	ClHY5 F	GAGGGATACTGGTTCGGTTGC	qRT-PCR
		ClHY5 R	CTTCTCCTACTTGCCGTTGTGT
	Cla019998	ClPIF3 F	TGCGGTAGTGCCTTCCATAG	qRT-PCR
		ClPIF3 R	GCCATTCAGAATCCTCAGTGTC
	Cla009122	ClPSY1 - pro F	CAACTAAGTTAAAATTTGAGTGGAAT	ClPSY1 - promoter
		ClPSY1 - pro R	TGAACGAATCGCAGAGGAAT	amplification
	Cla97C08G156620	ClHY5 F	ATGCAGGAGCAAGCCACGA	ClHY5 CDS
		ClHY5 R	TCACTCACCACTTCTCCTACTTGC	amplification
	Cla019998	ClPIF3 F	ATGAATTACTGCGTTCCTGATTTT	ClPIF3 CDS
		ClPIF3 R	TTAGGCACCATATGAAACAAAACA	amplification
	Cla97C08G156620	1300 - ClHY5 F	ACCCGGGGATCCATGCAGGAGCAAGCCACGA	Subcellular localization assays
		1300 - ClHY5 R	ACTCTAGAGGATCCTCACTCACCACTTCTCCTACTTGC	LUC assays
	Cla019998	1300 - ClPIF3 F	ACCCGGGGATCCATGAATTACTGCGTTCCTGATTTT	Subcellular localization assays
		1300 - ClPIF3 R	ACTCTAGAGGATCCTTAGGCACCATATGAAACAAAACA	LUC assays
	Cla009122	0800 - ClPSY1 - pro F	ATCGATAAGCTTCAACTAAGTTAAAATTTGAGTGGAAT	LUC assays
		0800 - ClPSY1 - pro R	GATATCAAGCTTTGAACGAATCGCAGAGGAAT
	Cla97C08G156620	pGADT7 - ClHY5 F	ATGGAGGCCGAATTATGCAGGAGCAAGCCACGA	Y1H Hybrid assays
		pGADT7 - ClHY5 R	ACCCGGGTGGAATTCTCACTCACCACTTCTCCTACTTGC
	Cla019998	pGADT7 - ClPIF3 F	ATGGAGGCCGAATTATGAATTACTGCGTTCCTGATTTT	Y1H Hybrid assays
		pGADT7 - ClPIF3 R	ACCCGGGTGGAATTCTTAGGCACCATATGAAACAAAACA
	Cla97C08G156620	pEGX6P-1 - ClHY5 F	TTCCAGGGGCCCCTGGGATCCATGCAGGAGCAAGCCACGA	EMSA assays
		pEGX6P-1 - ClHY5 R	GTCACGATGCGGCCGCTCGAGTCACTCACCACTTCTCCTACTTGC
	Cla019998	pEGX6P-1 - ClPIF3 F	TTCCAGGGGCCCCTGGGATCCATGAATTACTGCGTTCCTGATTTT	EMSA assays
		pEGX6P-1 - ClPIF3 R	GTCACGATGCGGCCGCTCGAGTTAGGCACCATATGAAACAAAACA
	Table S2. Sequences used in this work
	Primer name	sequence (5' - 3')		Primers application
	pAbAi - 3xG-box F	TCGAGCTCGGTACCCAGAAACGTGGAAAGAAACGTGGAAAGAAACGTGGAACTCGAGGCATGTGCTCTGTA		Y1H Hybrid assays
	pAbAi - 3xG-box R	TACAGAGCACATGCCTCGAGTTCCACGTTTCTTTCCACGTTTCTTTCCACGTTTCTGGGTACCGAGCTCGA
	G-box - B F	AACATAGAAACGTGGAAATCAA		EMSA assays
	G-box - B R	TTGATTTCCACGTTTCTATGTT		BIOTIN
	G-box - M F	AACATAGAGGAACTGAAATCAA		EMSA assays
	G-box - M R	TTGATTTCAGTTCCTCTATGTT		BIOTIN
	G-box - C F	AACATAGAAACGTGGAAATCAA		EMSA assays
	G-box - C R	TTGATTTCCACGTTTCTATGTT

## Sheet: Sheet2
	Table S3. Gene ID in NCBI of ClHY5 Phylogenetic tree
	Gene ID	Organism
	XP_015574723.1	Ricinus communis
	XP_020097864.1	Ananas comosus
	XP_011462860.1	Fragaria vesca subsp. vesca
	XP_030495238.1	Cannabis sativa
	XM_039029652.1	Benincasa hispida
	XP_019070577.1	Solanum lycopersicum
	XM_010251735.2	Nelumbo nucifera
	XM_004138683.3	Cucumis sativus
	XM_022276010.1	Momordica charantia
	XP_009355718.1	Pyrus x bretschneideri
	XP_022730495.1	Durio zibethinus
	XM_023106384.1	Cucurbita moschata
	NP_568246.1	Arabidopsis thaliana
	NP_001280752.1	Malus domestica
	XP_010648648.1	Vitis vinifera
	MK281355.1	Muscari armeniacum
	XM_023125453.1	Cucurbita maxima
	NM_001297727.1	Cucumis melo
	XP_020685588.1	Dendrobium catenatum
	XP_009121971.1	Brassica rapa
	XM_023689955.1	Cucurbita pepo
	XP_022023437.1	Helianthus annuus
	XP_009408967.1	Musa acuminata
	XP_016452266.1	Nicotiana tabacum
	XM_023141012.1	Cucurbita pepo
	NP_001152483.1	Zea mays
	XP_024922232.1	Ziziphus jujuba

## Sheet: Sheet3
	Table S4. Gene ID in NCBI of ClPIF3 Phylogenetic tree
	Gene ID	Organism
	XM_009337274.2	Pyrus x bretschneideri
	XM_020566962.1	Prunus persica
	XM_011467909.1	Fragaria vesca subsp. vesca
	NP_001340167.1	Glycine max
	KP257505.1	Salvia miltiorrhiza
	XM_039033919.1	Benincasa hispida
	XM_022300711.1	Momordica charantia
	XM_011650583.2	Cucumis sativus
	XM_021974757.1	Prunus avium
	XM_008248107.2	Prunus mume
	XM_023090712.1	Cucurbita moschata
	NP_001322700.1	Arabidopsis thaliana
	NP_001315942.1	Malus domestica
	XM_024033137.1	Quercus suber
	XM_034363938.1	Prunus dulcis
	XM_019248966.1	Beta vulgaris subsp. vulgaris
	XM_008454821.2	Cucumis melo
	XM_023689482.1	Cucurbita pepo
	XM_023143871.1	Cucurbita maxima
	XM_016019323.2	Ziziphus jujuba
